# Supplementary material for: Human Single-Chain Antibodies That Neutralize Elastolytic Activity of Pseudomonas aeruginosa LasB
Source: Pathogens. 2021 Jun 17;10(6):765. doi: 10.3390/pathogens10060765 (PMC8234315; doi:10.3390/pathogens10060765)
Supplement: Supplementary file 1 [file pathogens-10-00765-s001.zip]

Archive with 1 entries (1 files):
- pathogens-1252295-supplementary.pdf
